# Supplementary material for: Determinants of Influenza Vaccine Uptake Among Rural Populations in a Southeastern U.S. State
Source: Vaccines (Basel). 2025 Nov 29;13(12):1208. doi: 10.3390/vaccines13121208 (PMC12737590; doi:10.3390/vaccines13121208)
Supplement: Supplementary file 1 [file vaccines-13-01208-s001.zip]

Archive with 2 entries (2 files):
- vaccines-3902362-supplementary S1.pdf
- vaccines-3902362-supplementary S2.pdf
